# Supplementary material for: Association of Vascular Age and Subclinical Target Organ Damage in a Beijing Community-Based Population: A Cross-Sectional Study
Source: J Cardiovasc Dev Dis. 2026 Jan 21;13(1):56. doi: 10.3390/jcdd13010056 (PMC12842185; doi:10.3390/jcdd13010056)
Supplement: Supplementary file 1 [file jcdd-13-00056-s001.zip]

Archive with 1 entries (1 files):
- jcdd-4007531-supplementary.pdf
